# Supplementary material for: Linking Intra-Articular Inflammatory Biomarkers with Peripheral and Central Sensitization in Late-Stage Knee Osteoarthritis Pain: A Pilot Study
Source: J Clin Med. 2024 Sep 2;13(17):5212. doi: 10.3390/jcm13175212 (PMC11395782; doi:10.3390/jcm13175212)
Supplement: Supplementary file 1 [file jcm-13-05212-s001.zip]

Archive with 1 entries (1 files):
- jcm-3111438-supplementary.pdf
